# Supplementary material for: Assessing the Impact of COVID-19 Prevention Measures on Adolescent Growth in Italy
Source: Healthcare (Basel). 2023 Jul 24;11(14):2101. doi: 10.3390/healthcare11142101 (PMC10379597; doi:10.3390/healthcare11142101)
Supplement: Supplementary file 1 [file healthcare-11-02101-s001.zip]

Archive with 1 entries (1 files):
- healthcare-2500964-supplementary.pdf
